# Supplementary material for: Mobility in Blue-Green Spaces Does Not Predict COVID-19 Transmission: A Global Analysis
Source: Int J Environ Res Public Health. 2021 Nov 29;18(23):12567. doi: 10.3390/ijerph182312567 (PMC8656877; doi:10.3390/ijerph182312567)
Supplement: Supplementary file 1 [file ijerph-18-12567-s001.zip]

Archive with 1 entries (1 files):
- ijerph-1491330-supplementary.pdf
